# Supplementary material for: CloneCNA: detecting subclonal somatic copy number alterations in heterogeneous tumor samples from whole-exome sequencing data
Source: BMC Bioinformatics. 2016 Aug 19;17:310. doi: 10.1186/s12859-016-1174-7 (PMC4990858; doi:10.1186/s12859-016-1174-7)
Supplement: Additional file 3: — Detailed aberration information of each simulated genome. (XLS 36 kb) [file 12859_2016_1174_MOESM3_ESM.xls]

## Sheet: Table S1
Chromosome	Start position	End position	Copy number					Major allele copy number
			t1	t2	t3	t4	n	t1	t2	t3	t4	n
1	1	55484555	2	2	2	2	2	1	1	1	1	1
1	55484556	83841838	2	2	2	1	2	1	1	1	1	1
1	83841839	155346414	2	2	2	2	2	1	1	1	1	1
1	155346415	177993376	2	2	2	4	2	1	1	1	3	1
1	177993377	204099320	2	3	3	3	2	1	2	2	2	1
1	204099321	215235259	2	2	2	2	2	2	2	2	2	1
1	215235260	222907422	3	3	3	3	2	3	3	3	3	1
1	222907423	231282508	1	1	1	1	2	1	1	1	1	1
1	231282509	247249719	2	2	2	2	2	1	1	1	1	1
2	1	50332379	1	1	1	1	2	1	1	1	1	1
2	50332380	138346580	3	3	3	3	2	2	2	2	2	1
2	138346581	219693601	2	2	2	2	2	1	1	1	1	1
2	219693602	242951149	2	2	2	1	2	1	1	1	1	1
3	1	21788364	2	2	1	1	2	1	1	1	1	1
3	21788365	31318990	2	2	2	2	2	1	1	1	1	1
3	31318991	68079053	2	2	1	1	2	1	1	1	1	1
3	68079054	120022760	4	4	4	4	2	3	3	3	3	1
3	120022761	199501827	2	2	2	2	2	1	1	1	1	1
4	1	42086221	1	1	1	1	2	1	1	1	1	1
4	42086222	103000000	2	2	2	2	2	1	1	1	1	1
4	103000001	191273063	1	1	1	1	2	1	1	1	1	1
5	1	11010048	1	1	1	1	2	1	1	1	1	1
5	11010049	16415475	3	3	3	3	2	3	3	3	3	1
5	16415476	27330273	1	1	1	1	2	1	1	1	1	1
5	27330274	34100481	3	3	3	3	2	2	2	2	2	1
5	34100482	50189202	2	2	2	2	2	1	1	1	1	1
5	50189203	140867543	1	1	1	1	2	1	1	1	1	1
5	140867544	180857866	2	2	4	4	2	1	1	4	4	1
6	1	47731397	1	1	1	1	2	1	1	1	1	1
6	47731398	62169004	2	2	2	2	2	1	1	1	1	1
6	62169005	73206245	1	1	1	1	2	1	1	1	1	1
6	73206246	85568656	2	2	2	2	2	1	2	2	2	1
6	85568657	89544958	2	2	3	3	2	1	1	2	2	1
6	89544959	96852844	2	2	2	2	2	1	1	1	1	1
6	96852845	129884073	2	2	3	3	2	1	1	2	2	1
6	129884074	133941707	2	2	2	2	2	1	2	2	2	1
6	133941708	147855070	2	4	4	4	2	1	2	2	2	1
6	147855071	170899992	2	2	2	2	2	1	2	2	2	1
7	1	36895402	2	1	1	1	2	1	1	1	1	1
7	36895403	87449736	2	2	2	2	2	1	1	1	1	1
7	87449737	121386520	2	1	1	1	2	1	1	1	1	1
7	121386521	158821424	2	2	2	2	2	1	1	1	1	1
8	1	30480662	2	1	1	1	2	1	1	1	1	1
8	30480663	49021476	3	3	3	3	2	2	2	2	2	1
8	49021477	97563748	1	1	1	1	2	1	1	1	1	1
8	97563749	146274826	2	2	2	2	2	1	1	1	1	1
9	1	12899292	2	4	4	4	2	1	3	3	3	1
9	12899293	17651434	2	2	5	5	2	1	1	3	3	1
9	17651435	20548417	2	2	2	2	2	1	2	2	2	1
9	20548418	24835867	2	2	2	1	2	1	1	1	1	1
9	24835868	28492193	2	2	2	0	2	1	1	1	0	1
9	28492194	69119157	2	3	3	3	2	1	3	3	3	1
9	69119158	75222093	3	3	3	3	2	2	2	2	2	1
9	75222094	88509344	2	2	2	2	2	1	1	1	1	1
9	88509345	126629629	2	2	2	2	2	1	1	1	2	1
9	126629630	140273252	1	1	1	1	2	1	1	1	1	1
10	1	21566812	2	3	3	3	2	1	3	3	3	1
10	21566813	34434457	2	2	2	2	2	2	2	2	2	1
10	34434458	47086892	3	3	3	3	2	2	2	2	2	1
10	47086893	124022424	2	2	2	2	2	1	1	1	1	1
10	124022425	135374737	3	3	3	3	2	2	2	2	2	1
11	1	10299616	2	2	2	2	2	2	2	2	2	1
11	10299617	27232369	2	2	1	1	2	1	1	1	1	1
11	27232370	101876959	2	2	2	2	2	1	1	1	1	1
11	101876960	134452384	2	2	2	1	2	1	1	1	1	1
12	1	11055787	3	3	3	3	2	2	2	2	2	1
12	11055788	25200853	4	4	4	4	2	3	3	3	3	1
12	25200854	37510191	3	3	3	3	2	2	2	2	2	1
12	37510192	53989602	2	2	2	2	2	1	1	1	1	1
12	53989603	116778399	1	1	1	1	2	1	1	1	1	1
12	116778400	132349534	2	2	2	2	2	1	1	1	1	1
13	1	21577011	2	2	2	2	2	1	1	1	2	1
13	21577012	26887036	3	3	3	3	2	3	3	3	3	1
13	26887037	32755090	2	2	2	2	2	2	2	2	2	1
13	32755091	60199566	2	2	3	3	2	1	1	3	3	1
13	60199567	62529729	1	1	1	1	2	1	1	1	1	1
13	62529730	66719663	2	2	2	2	2	1	1	2	2	1
13	66719664	96833384	2	2	1	1	2	1	1	1	1	1
13	96833385	114142980	2	3	3	3	2	1	3	3	3	1
14	1	23103465	2	2	2	2	2	1	1	1	1	1
14	23103466	51233800	2	1	1	1	2	1	1	1	1	1
14	51233801	55291251	2	2	2	2	2	1	1	1	2	1
14	55291252	67554754	1	1	1	1	2	1	1	1	1	1
14	67554755	69105762	2	2	2	2	2	1	1	1	1	1
14	69105763	72953800	2	1	1	1	2	1	1	1	1	1
14	72953801	95679233	2	2	2	2	2	1	1	2	2	1
14	95679234	106368585	1	1	1	1	2	1	1	1	1	1
15	1	34909090	2	2	2	2	2	1	1	1	1	1
15	34909091	56943320	2	1	1	1	2	1	1	1	1	1
15	56943321	66170469	2	2	2	2	2	1	1	1	1	1
15	66170470	100338915	2	2	2	3	2	1	1	1	2	1
16	1	77039643	2	2	2	2	2	1	1	1	1	1
16	77039644	88827254	2	1	1	1	2	1	1	1	1	1
17	1	73707716	1	1	1	1	2	1	1	1	1	1
17	73707717	78774742	2	3	3	3	2	1	3	3	3	1
18	1	2373486	2	2	2	2	2	1	1	1	1	1
18	2373487	17530338	2	1	1	1	2	1	1	1	1	1
18	17530339	28094733	3	3	3	3	2	2	2	2	2	1
18	28094734	41955585	1	1	1	1	2	1	1	1	1	1
18	41955586	49380710	2	2	2	2	2	2	2	2	2	1
18	49380711	76117153	2	2	2	4	2	1	1	1	2	1
19	1	7444039	1	1	1	1	2	1	1	1	1	1
19	7444040	50633966	2	2	2	2	2	1	1	1	1	1
19	50633967	55628399	2	2	2	1	2	1	1	1	1	1
19	55628400	63811651	2	2	2	2	2	1	1	1	1	1
20	1	5287313	2	2	2	2	2	1	1	2	2	1
20	5287314	6085091	6	6	6	6	2	4	4	4	4	1
20	6085092	14403262	2	2	2	2	2	2	2	2	2	1
20	14403263	18921988	2	5	5	5	2	1	3	3	3	1
20	18921989	29671320	3	3	3	3	2	2	2	2	2	1
20	29671321	33258455	2	2	1	1	2	1	1	1	1	1
20	33258456	34976621	2	2	2	2	2	2	2	2	2	1
20	34976622	43073405	1	1	1	1	2	1	1	1	1	1
20	43073406	45261462	2	2	2	2	2	2	2	2	2	1
20	45261463	46087113	3	3	3	3	2	3	3	3	3	1
20	46087114	62435964	4	4	4	4	2	3	3	3	3	1
21	1	20180800	2	2	1	1	2	1	1	1	1	1
21	20180801	39180808	2	2	2	2	2	1	1	1	1	1
21	39180809	46944323	1	1	1	1	2	1	1	1	1	1
22	1	25304566	2	2	1	1	2	1	1	1	1	1
22	25304567	35304500	3	3	3	3	2	2	2	2	2	1
22	35304501	49691432	2	2	2	2	2	1	1	2	2	1
