# Supplementary material for: CloneCNA: detecting subclonal somatic copy number alterations in heterogeneous tumor samples from whole-exome sequencing data
Source: BMC Bioinformatics. 2016 Aug 19;17:310. doi: 10.1186/s12859-016-1174-7 (PMC4990858; doi:10.1186/s12859-016-1174-7)
Supplement: Additional file 4: — Simulated mixtures with combinations of four genomes. (XLS 26 kb) [file 12859_2016_1174_MOESM4_ESM.xls]

## Sheet: Table S2
One clone
Mixture	Mixed proportions
	t4	n
t4_010n_090	0.1	0.9
t4_030n_070	0.3	0.7
t4_050n_050	0.5	0.5
t4_070n_030	0.7	0.3
t4_090n_010	0.9	0.1
Two clones
Mixture	Mixed proportions
	t1	t2	n
t1_010t2_015n_075	0.1	0.15	0.75
t1_020t2_015n_065	0.2	0.15	0.65
t1_025t2_015n_060	0.25	0.15	0.6
t1_030t2_015n_055	0.3	0.15	0.55
t1_035t2_015n_050	0.35	0.15	0.5
Three clones
Mixture	Mixed proportions
	t1	t2	t3	n
t1_015t2_010t3_015n_060	0.15	0.1	0.15	0.6
t1_015t2_015t3_015n_055	0.15	0.15	0.15	0.55
t1_025t2_010t3_015n_050	0.25	0.1	0.15	0.5
t1_030t2_010t3_015n_045	0.3	0.1	0.15	0.45
t1_030t2_015t3_015n_040	0.3	0.15	0.15	0.4
Four clones
Mixture	Mixed proportions
	t1	t2	t3	t4	n
t1_010t2_010t3_015t4_015n_050	0.1	0.1	0.15	0.15	0.5
t1_015t2_015t3_010t4_015n_045	0.15	0.15	0.1	0.15	0.45
t1_025t2_010t3_010t4_015n_040	0.25	0.1	0.1	0.15	0.4
t1_025t2_010t3_015t4_015n_035	0.25	0.1	0.15	0.15	0.35
t1_030t2_015t3_010t4_015n_030	0.3	0.15	0.1	0.15	0.3
