# Supplementary material for: CloneCNA: detecting subclonal somatic copy number alterations in heterogeneous tumor samples from whole-exome sequencing data
Source: BMC Bioinformatics. 2016 Aug 19;17:310. doi: 10.1186/s12859-016-1174-7 (PMC4990858; doi:10.1186/s12859-016-1174-7)
Supplement: Additional file 5: — The number and cellularity of underlying clonal clusters for all simulated mixtures. (XLS 28 kb) [file 12859_2016_1174_MOESM5_ESM.xls]

## Sheet: Table S3
One clone
Mixture	Expected cellularity		Predicted cellularity
t4_010n_090	0.1		0.1
t4_030n_070	0.3		0.31
t4_050n_050	0.5		0.51
t4_070n_030	0.7		0.7
t4_090n_010	0.9		0.88
Two clones
Mixture	Expected cellularity		Predicted cellularity
t1_010t2_015n_075	0.15, 0.25		0.21, 0.28
t1_020t2_015n_065	0.15, 0.35		0.16, 0.36
t1_025t2_015n_060	0.15, 0.40		0.21, 0.41
t1_030t2_015n_055	0.15, 0.45		0.17, 0.46
t1_035t2_015n_050	0.15, 0.50		0.17, 0.51
Three clones
Mixture	Expected cellularity		Predicted cellularity
t1_015t2_010t3_015n_060	0.15, 0.25, 0.40		0.16, 0.26, 0.41
t1_015t2_015t3_015n_055	0.15, 0.30, 0.45		0.16, 0.30, 0.46
t1_025t2_010t3_015n_050	0.15, 0.25, 0.50		0.16, 0.27, 0.50
t1_030t2_010t3_015n_045	0.15, 0.25, 0.55		0.16, 0.26, 0.55
t1_030t2_015t3_015n_040	0.15, 0.30, 0.60		0.16, 0.30, 0.61
Four clones
Mixture	Expected cellularity		Predicted cellularity
t1_010t2_010t3_015t4_015n_050	0.15, 0.30, 0.40, 0.50		0.16, 0.30, 0.41, 0.51
t1_015t2_015t3_010t4_015n_045	0.15, 0.25, 0.40, 0.55		0.17, 0.27, 0.41, 0.51
t1_025t2_010t3_010t4_015n_040	0.15, 0.25, 0.35, 0.60		0.16, 0.25, 0.36, 0.60
t1_025t2_010t3_015t4_015n_035	0.15, 0.30, 0.40, 0.65		0.17, 0.30, 0.41, 0.65
t1_030t2_015t3_010t4_015n_030	0.15, 0.25, 0.40, 0.70		0.16, 0.27, 0.40, 0.70
