# Supplementary material for: CloneCNA: detecting subclonal somatic copy number alterations in heterogeneous tumor samples from whole-exome sequencing data
Source: BMC Bioinformatics. 2016 Aug 19;17:310. doi: 10.1186/s12859-016-1174-7 (PMC4990858; doi:10.1186/s12859-016-1174-7)
Supplement: Additional file 7: — Four amplified mutations in sample SA052. (XLS 23 kb) [file 12859_2016_1174_MOESM7_ESM.xls]

## Sheet: Table S5
Chr	Pos	Mutation	Clonality	ExomeCNV_CN	Control-FREEC_CN	EXCAVATOR_CN	THetA_CN	CloneCNA_CN	CloneCNA_Cellularity	CloneCNA_Clonality
1	210865243	1,210865243,A,G	0.425155	3	8	3	3	4	0.543	0.643
17	74480687	17,74480687,C,T	0.677064	3	8	3	4	4	0.543	0.643
19	17515343	19,17515343,C,T	0.517401	3	8	5	6	5	0.423	0.501
22	18146919	22,18146919,C,T	0.301762	3	8	3	3	3	0.844	1
